# Supplementary material for: Electrospun Polyvinyl Alcohol/Sodium Alginate Nanocomposite Dressings Loaded with ZnO and Bioglass: Characterization, Antibacterial Activity, and Cytocompatibility
Source: Polymers (Basel). 2025 Aug 9;17(16):2185. doi: 10.3390/polym17162185 (PMC12388954; doi:10.3390/polym17162185)
Supplement: Supplementary file 1 [file polymers-17-02185-s001.zip]

Archive with 1 entries (1 files):
- polymers-3792730-supplementary.pdf
